# Supplementary material for: The Evolution and Development of Cephalopod Chambers and Their Shape
Source: PLoS One. 2016 Mar 10;11(3):e0151404. doi: 10.1371/journal.pone.0151404 (PMC4786199; doi:10.1371/journal.pone.0151404)
Supplement: S1 Table — (ODS) [file pone.0151404.s002.ods]

## Sheet: Sheet1
Allonautilus scrobiculatus	Surface	Volume	Ratio	Diameter	Siph Area	Siph Volume	Siph/Chamber	Nautilus pompilius	Surface	Volume	Ratio	Spirula spirula	Surface	Volume	Ratio	Diameter	Siph Area	Siph Volume	Siph/Chamber	Path. Spirula spirula	Surface	Volume	Ratio	Cadoceras	Surface	Volume	Ratio	Arnsbergites	Surface	Volume	Ratio	Diameter	Amauroceras	Surface	Volume	Ratio	Diameter	Siph Area	Siph Volume	Siph/Chamber	Kosmoceras	Surface	Volume	Ratio	Diameter
1.00000	7.00000	1.00000	7.00000	1.29000	0	0	0.00000	1.00000	28.51998	5.98960	4.76158	1.00000	1.32691	0.11200	11.84787	0.63000	0.29417	0.00141	2.62658	1.00000	1.00000	0.07100	14.08451	1.00000	0.93355	0.06736	13.86006	1.00000	0.50080	0.02875	17.42157	0.39000	1.00000	1.09680	0.09402	11.66516	0.39000				1			#DIV/0!
2.00000	35.00000	4.00000	8.75000	2.15000	1.23	0.24	0.30750	2.00000	71.62345	20.98519	3.41305	2.00000	1.29454	0.09273	13.96052	1.21000	0.10018	0.00173	1.08036	2.00000	1.00000	0.06700	14.92537	2.00000	0.26575	0.00386	68.84161	2.00000	0.17010	0.00242	70.38031	0.40000	2.00000	0.33560	0.00730	45.94753	0.40000				2			#DIV/0!
3.00000	85.00000	24.00000	3.54167	4.13000	2.46	0.3	0.10250	3.00000	135.51120	64.94144	2.08667	3.00000	1.69042	0.13894	12.16608	1.57000	0.12246	0.00259	0.88136	3.00000	1.32000	0.08700	15.17241	3.00000	0.36861	0.00679	54.27500	3.00000	0.20020	0.00327	61.27694	0.41000	3.00000	0.45983	0.01115	41.24984	0.44000				3			#DIV/0!
4.00000	170.00000	80.00000	2.12500	7.53000	4.19	0.59	0.05238	4.00000	229.94415	145.73870	1.57778	4.00000	2.25588	0.20546	10.97957	1.89000	0.14123	0.00298	0.68736	4.00000	1.68000	0.14500	11.58621	4.00000	0.44998	0.00906	49.66685	4.00000	0.20240	0.00329	61.55272	0.56000	4.00000	0.52710	0.01421	37.08595	0.49000	0.04700	0.00045	3.30685	4			#DIV/0!
5.00000	272.00000	182.00000	1.49451	9.60000	6.67	0.78	0.03665	5.00000	325.10163	240.71801	1.35055	5.00000	2.91975	0.29235	9.98729	2.08000	0.17952	0.00477	0.61407	5.00000	2.15000	0.19900	10.80402	5.00000	0.53751	0.01254	42.85377	5.00000	0.28280	0.00592	47.77938	0.60000	5.00000	0.59170	0.01642	36.03197	0.51000	0.05000	0.00063	3.04478	5			#DIV/0!
6.00000	354.00000	272.00000	1.30147	12.29000	7.45	0.98	0.02739	6.00000	386.75623	300.72767	1.28607	6.00000	3.59687	0.39389	9.13173	2.25000	0.20144	0.00509	0.51141	6.00000	2.74000	0.29200	9.38356	6.00000	0.60250	0.01562	38.56076	6.00000	0.38970	0.00939	41.50899	0.64000	6.00000	0.71600	0.02382	30.06330	0.54000	0.06000	0.00079	2.51927	6			#DIV/0!
7.00000	382.00000	295.00000	1.29492	15.32000	7.09	1.11	0.02403	7.00000	384.84760	241.69700	1.59227	7.00000	4.43002	0.50816	8.71769	2.34000	0.23641	0.00749	0.46522	7.00000	3.60000	0.41500	8.67470	7.00000	0.65669	0.01906	34.46186	7.00000			#DIV/0!		7.00000	0.73200	0.02429	30.13263	0.59000	0.06000	0.00077	2.46989	7			#DIV/0!
8.00000	368.00000	233.00000	1.57940	17.73000	5.46	0.8	0.02343	8.00000	420.42299	307.78178	1.36598	8.00000	5.51679	0.67457	8.17820	2.91000	0.27700	0.00915	0.41064	8.00000	4.60000	0.57100	8.05604	8.00000	0.64410	0.01880	34.25739	8.00000			#DIV/0!		8.00000	0.69130	0.02289	30.20185	0.67000	0.05700	0.00073	2.49024	8			#DIV/0!
9.00000	430.00000	343.00000	1.25364	20.02000	6.91	0.98	0.02015	9.00000	455.74327	355.74265	1.28110	9.00000	7.00280	0.96276	7.27366	3.54000	0.32612	0.01196	0.33873	9.00000	5.68000	0.76800	7.39583	9.00000	0.70872	0.02434	29.12047	9.00000			#DIV/0!	0.67000	9.00000	0.74650	0.02756	27.09088	0.72000	0.06900	0.00098	2.50405	9			#DIV/0!
10.00000	465.00000	381.00000	1.22047	22.25000	7.64	1.28	0.02005	10.00000	509.48635	421.62427	1.20839	10.00000	8.77265	1.32218	6.63501	3.83000	0.33932	0.01323	0.25664	10.00000	6.70000	0.97500	6.87179	10.00000	0.67660	0.02248	30.09821	10.00000	0.45400	0.01369	33.16700	0.73000	10.00000	0.78390	0.03107	25.23396	0.77000	0.07800	0.00101	2.51084	10			#DIV/0!
11.00000	491.00000	387.00000	1.26873	24.24000	7.68	1.53	0.01984	11.00000	552.59225	486.65558	1.13549	11.00000	10.49735	1.69716	6.18526	4.23000	0.42188	0.01884	0.24858	11.00000	7.96000	1.21000	6.57851	11.00000	0.71499	0.02508	28.51020	11.00000	0.57520	0.01952	29.47194		11.00000	0.72190	0.02687	26.87067	0.85000	0.07600	0.00113	2.82888	11			#DIV/0!
12.00000	550.00000	462.00000	1.19048	25.80000	8.31	1.23	0.01799	12.00000	612.77280	566.61818	1.08146	12.00000	12.65023	2.16836	5.83400	4.68000	0.48170	0.02152	0.22215	12.00000	9.69000	1.60400	6.04115					12.00000			#DIV/0!		12.00000	0.79580	0.03150	25.26567	0.88000	0.08600	0.00135	2.73039	12			#DIV/0!
13.00000	622.00000	546.00000	1.13919	27.73000	8.82	1.48	0.01615	13.00000	693.61598	646.28878	1.07323	13.00000	14.87702	2.71656	5.47642	4.99000	0.48762	0.02566	0.17950	13.00000	11.77000	2.12700	5.53362					13.00000			#DIV/0!		13.00000	0.90750	0.03786	23.96989	0.92000	0.09000	0.00152	2.37718	13			#DIV/0!
14.00000	702.00000	679.00000	1.03387	29.87000	10.62	1.68	0.01564	14.00000	778.10567	749.99692	1.03748	14.00000	16.49053	2.82472	5.83793	5.39000	0.56339	0.02636	0.19945	14.00000	13.66000	2.71200	5.03687					14.00000			#DIV/0!		14.00000	0.97210	0.04038	24.07380	0.98000	0.09500	0.00168	2.35265	14			#DIV/0!
15.00000	807.00000	813.00000	0.99262	32.10000	11.4	1.96	0.01402	15.00000	886.52211	909.14436	0.97512	15.00000	20.31821	4.23832	4.79393	5.90000	0.65089	0.03446	0.15357	15.00000	10.18000	1.06900	9.52292					15.00000			#DIV/0!		15.00000	1.05040	0.04540	23.13656	1.01000	0.11100	0.00196	2.44493	15			#DIV/0!
16.00000	916.00000	997.00000	0.91876	34.11000	13.6	3.04	0.01364	16.00000	995.90847	1086.31779	0.91677	16.00000	23.67317	5.37201	4.40676	6.51000	0.80150	0.04355	0.14920	16.00000	11.14000	0.97700	11.40225					16.00000	0.66060	0.02499	26.43279	0.97000	16.00000	1.17990	0.05887	20.04247	1.05000	0.12600	0.00231	2.14031	16			#DIV/0!
17.00000	988.00000	1092.00000	0.90476	35.92000	14.33	3.4	0.01312	17.00000	1144.80416	1332.16105	0.85936	17.00000	27.47888	6.45580	4.25647	6.82000	1.01867	0.06543	0.15779	17.00000	11.68000	1.59400	7.32748					17.00000	0.61800	0.02108	29.31108	1.01000	17.00000	1.27680	0.06695	19.07095	1.09000	0.14700	0.00295	2.19567	17			#DIV/0!
18.00000	1112.00000	1326.00000	0.83861	38.40000	15.59	3.15	0.01176	18.00000	1274.31968	1582.90494	0.80505	18.00000	31.44668	8.43370	3.72870	7.35000	1.06095	0.06305	0.12580	18.00000	12.37000	1.66200	7.44284					18.00000	0.71220	0.02563	27.78301	1.05000	18.00000	1.33880	0.07041	19.01434	1.16000	0.16700	0.00372	2.37182	18			#DIV/0!
19.00000	1238.00000	1600.00000	0.77375	41.96000	19.78	5.2	0.01236	19.00000	1390.78110	1719.77736	0.80870	19.00000	36.80805	10.49352	3.50769	7.81000	1.18274	0.07501	0.11271	19.00000	14.00000	2.21200	6.32911					19.00000	0.80770	0.03236	24.96281	1.10000	19.00000	1.54190	0.08746	17.62977	1.19000	0.18100	0.00407	2.06952	19			#DIV/0!
20.00000	1408.00000	1933.00000	0.72840	44.11000	22.31	6.42	0.01154	20.00000	1500.82995	1936.37338	0.77507	20.00000	41.32615	12.18933	3.39035	8.34000	1.32120	0.09915	0.10839	20.00000	15.39000	2.66500	5.77486					20.00000	0.98730	0.04668	21.14993	1.15000	20.00000	1.57490	0.08680	18.14401	1.23000	0.18500	0.00448	2.13134	20			#DIV/0!
21.00000	1625.00000	2323.00000	0.69953	46.27000	24.85	7.43	0.01070	21.00000	1733.13000	2431.88050	0.71267	21.00000	42.62651	11.56180	3.68684	8.76000	1.26269	0.09427	0.10921	21.00000	17.27000	3.19900	5.39856					21.00000	1.11790	0.05685	19.66292	1.20000	21.00000	1.74610	0.09959	17.53288	1.29000	0.20000	0.00496	2.00823	21			#DIV/0!
22.00000	1848.00000	2779.00000	0.66499	49.59000	26.15	7.72	0.00941	22.00000	1934.16466	2822.61683	0.68524	22.00000	51.25307	17.12596	2.99271	9.35000	1.49353	0.11105	0.08721	22.00000	20.59000	4.44800	4.62905					22.00000	0.83080	0.03207	25.90927	1.25000	22.00000	1.75290	0.09628	18.20627	1.74000	0.21300	0.00499	2.21230	22			#DIV/0!
23.00000	2034.00000	3369.00000	0.60374	52.23000			0.00000	23.00000	2262.26332	3460.23102	0.65379	23.00000	59.32305	20.96857	2.82914	10.18000	2.23355	0.18223	0.10652	23.00000	23.67000	5.45400	4.33993					23.00000	0.87770	0.03407	25.76337	1.29000	23.00000	1.94680	0.11197	17.38680	1.84000	0.22000	0.00555	1.96481	23			#DIV/0!
24.00000	2322.00000	4038.00000	0.57504	56.41000	34.25	11.01	0.00848	24.00000	2574.41254	4313.65757	0.59681	24.00000	65.36382	24.97598	2.61707	10.82000	2.53624	0.21259	0.10155	24.00000	27.30000	7.12500	3.83158					24.00000	0.90660	0.03385	26.78259	1.31000	24.00000	1.90890	0.11609	16.44328	1.91000	0.22000	0.00541	1.89508	24			#DIV/0!
25.00000	2623.00000	4839.00000	0.54205	59.97000	40.96	14.64	0.00846	25.00000	2996.10346	5420.27439	0.55276	25.00000	70.67644	28.49235	2.48054	11.53000	2.65174	0.22626	0.09307	25.00000	31.79000	8.75200	3.63231					25.00000	0.96070	0.03944	24.36056	1.35000	25.00000	2.17400	0.12813	16.96714	2.00000	0.22700	0.00592	1.77164	25			#DIV/0!
26.00000	2961.00000	5768.00000	0.51335	64.30000	46.44	17.11	0.00805	26.00000	3518.98868	6990.49507	0.50340	26.00000	82.15228	36.38070	2.25813	12.44000	4.06901	0.37287	0.11185	26.00000	35.39000	10.38500	3.40780					26.00000	1.11200	0.05360	20.74702	1.37000	26.00000	2.45400	0.15866	15.46704	2.05000	0.26100	0.00686	1.64503	26			#DIV/0!
27.00000	3416.00000	7102.00000	0.48099	69.75000	52.2	20.3	0.00735	27.00000	4032.11988	8020.35173	0.50274	27.00000	90.02634	43.18163	2.08483	13.37000	3.90909	0.35567	0.09053	27.00000	40.05000	12.44800	3.21738					27.00000	1.13090	0.05061	22.34382	1.40000	27.00000	2.43100	0.15736	15.44865	2.11000	0.23400	0.00597	1.48704	27			#DIV/0!
28.00000	3945.00000	8917.00000	0.44241	74.77000	59.53	25.28	0.00668	28.00000	4852.03305	11142.85095	0.43544	28.00000	94.54170	44.53040	2.12308	14.44000	4.63430	0.48481	0.10407	28.00000	46.60000	15.82100	2.94545					28.00000	1.21620	0.05648	21.53334	1.46000	28.00000	2.73600	0.18729	14.60836	2.18000	0.27500	0.00789	1.46831	28			#DIV/0!
29.00000	4539.00000	10927.00000	0.41539	79.85000	67.98	29.45	0.00622	29.00000	5585.32792	13653.51498	0.40908	29.00000	89.00707	41.33194	2.15347	15.56000	5.00892	0.53496	0.12119	29.00000	52.62000	18.36900	2.86461					29.00000	1.35520	0.06946	19.51098	1.49000	29.00000	3.00700	0.21165	14.20742	2.27000	0.29700	0.00831	1.40326	29			#DIV/0!
30.00000	5230.00000	13107.00000	0.39902	84.86000	74.84	33.97	0.00571	30.00000	6364.76304	16150.52531	0.39409	30.00000	72.79510	27.63063	2.63458	16.51000	4.73470	0.52174	0.17136	30.00000	58.89000	21.79400	2.70212					30.00000	1.41260	0.07146	19.76636	1.52000	30.00000	3.53500	0.29210	12.10202	2.38000	0.36400	0.01078	1.24615	30			#DIV/0!
31.00000	6012.00000	16468.00000	0.36507	91.48000	85.35	38.34	0.00518	31.00000	7491.96329	20853.52432	0.35927									31.00000	66.77000	27.56100	2.42263					31.00000	1.66150	0.09536	17.42269	1.59000	31.00000	3.66500	0.31134	11.77170	2.51000	0.36600	0.01100	1.17556	31			#DIV/0!
32.00000	6929.00000	19786.00000	0.35020	98.46000	105.42	55.15	0.00533	32.00000	8380.48186	21732.68569	0.38562									32.00000	75.47000	32.62700	2.31311					32.00000	1.73280	0.09850	17.59120	1.64000	32.00000	3.96300	0.36095	10.97936	2.63000	0.38500	0.01177	1.06663	32			#DIV/0!
33.00000	7714.00000	18791.00000	0.41052	105.22000	102.33	58.92	0.00545	33.00000	9035.61250	21497.13338	0.42032									33.00000	83.51000	38.03800	2.19544										33.00000	4.28400	0.38785	11.04551	2.77000	0.43900	0.01373	1.13188	33			#DIV/0!
Total																				34.00000	88.22000	40.93400	2.15518										34.00000	4.52500	0.44502	10.16808	2.86000	0.50200	0.01499	1.12804	34			#DIV/0!
																				35.00000	96.66000	47.61700	2.02995										35.00000	5.56123	0.54254	10.25036	2.99000				35			#DIV/0!
																				36.00000	100.22000	51.00400	1.96494																		36	6.48	0.82	7.9	2.98
																				37.00000	100.78000	49.53100	2.03469																		37			#DIV/0!
																				38.00000	99.02000	46.31100	2.13815																		38			#DIV/0!
																				39.00000	92.82000	38.74500	2.39566																		39			#DIV/0!
																																									40			#DIV/0!
																																									41	12.73	2.14	5.95	4.03
																																									42			#DIV/0!
																																									43			#DIV/0!
																																									44			#DIV/0!
																																									45			#DIV/0!
																																									46	25.38	6.06	4.19	5.4
																																									47			#DIV/0!
																																									48			#DIV/0!
																																									49			#DIV/0!
																																									50	40.54	12.19	3.33	6.98
																																									51			#DIV/0!
																																									52			#DIV/0!
																																									53			#DIV/0!
																																									54	75.58	28.36	2.67	9.33
																																									55			#DIV/0!
																																									56			#DIV/0!
																																									57			#DIV/0!
																																									58			#DIV/0!
																																									59	135.74	63.48	2.1385	13.06
